# Supplementary material for: Improvement of Quality of Sour Camel Milk by Extract of Sparassis crispa: Physicochemical Properties, Sensory Quality and Metabolic Changes
Source: Foods. 2025 Aug 29;14(17):3042. doi: 10.3390/foods14173042 (PMC12428353; doi:10.3390/foods14173042)
Supplement: Supplementary file 1 [file foods-14-03042-s001.zip]

Archive with 1 entries (1 files):
- foods-3820997-supplementary.pdf
